# Supplementary material for: Intestinal Carriage of Two Distinct stx2f-Carrying Escherichia coli Strains by a Child with Uncomplicated Diarrhea
Source: Pathogens. 2024 Nov 15;13(11):1002. doi: 10.3390/pathogens13111002 (PMC11597368; doi:10.3390/pathogens13111002)
Supplement: Supplementary file 1 [file pathogens-13-01002-s001.zip]

Archive with 4 entries (4 files):
- pathogens-3293178-supplementary-figures.pdf
- Table S1_revised_v2.pdf
- Table S2.xlsx
- Table S3.xlsx
