# Supplementary material for: Intestinal Carriage of Two Distinct stx2f-Carrying Escherichia coli Strains by a Child with Uncomplicated Diarrhea
Source: Pathogens. 2024 Nov 15;13(11):1002. doi: 10.3390/pathogens13111002 (PMC11597368; doi:10.3390/pathogens13111002)
Supplement: Supplementary file 1 [file pathogens-13-01002-s001.zip › Table S2.xlsx]

## Sheet: Table S2
							Absent:	0
							Present:	1
							Total present	0	0	0	0	0	0	0	0	0	0	0	0	0	0	1	0	1	0	0	0	0	2	2	2	0	0	0	0	0	0	0	0	0	0	0	0	0	0	1	0	0	0
ID	Country	Source	Year	Serotype	ST	CC	E. albertii or E. coli	aafA	aafB	aafC	aafD	aaiC	aap	aar	aatA	aggA	aggB	aggC	aggD	aggR	air	astA	astA variant	bfpA	bfpA variant	capU	cba	ccI	cdt-IA	cdt-IB	cdt-IC	cdt-IIA	cdt-IIB	cdt-IIC	cdt-IIIA	cdt-IIIB	cdt-IIIC	cdt-IVA	cdt-IVB	cdt-IVC	cdt-VA	cdt-VB	cdt-VC	celB	cfaC	cif	cma	cnf1	cnf2
EH4183	BE	Human	2023	O63:H6	583	ST122	EC	0	0	0	0	0	0	0	0	0	0	0	0	0	0	1	AB042002	1	2f_2	0	0	0	1	1	1	0	0	0	0	0	0	0	0	0	0	0	0	0	0	1	0	0	0
EH4279	BE	Human	2024	O157:H16	10	ST10	EC	0	0	0	0	0	0	0	0	0	0	0	0	0	0	0		0		0	0	0	1	1	1	0	0	0	0	0	0	0	0	0	0	0	0	0	0	0	0	0	0
[truncated: 79 more columns]
