# Supplementary material for: Intestinal Carriage of Two Distinct stx2f-Carrying Escherichia coli Strains by a Child with Uncomplicated Diarrhea
Source: Pathogens. 2024 Nov 15;13(11):1002. doi: 10.3390/pathogens13111002 (PMC11597368; doi:10.3390/pathogens13111002)
Supplement: Supplementary file 1 [file pathogens-13-01002-s001.zip › Table S3.xlsx]

## Sheet: Table S3
			EH4183	EH4279
Code used by Van Hoek et al. (2019) for predicted stx2f-prophage genes	Function	Gene length	Allele number	Allele number	Single Nucleotide Polymorphisms (SNPs) and amino acid (AA) changes
00-Transposase	Transposase	339	1	NF		NF	=not found
01-Integrase01	Integrase	1191	1	NF
02-HypoProt01	HypoProt	222	1	NF
03-Integrase02		1200	1	1
04-Excisionase		210	1	1
05-HypoProt02		147	1	1
06-HypoProt03		243	1	1
07-Phage_EaA_protein		630	1	1
08-PhageProtein01		222	1	1
09-HypoProt04		339	1	1
10-IS_phage_Tn		747	1	1
11-HypoProt05		579	1	1
12-HypoProt06		222	1	1
13-HypoProt07		210	1	1
14-HypoProt08		324	1	1
15-HypoProt09		99	1	1
16-HypoProt10		192	1	1
17-HypoProt11		225	1	1
18-XREfamily_TranscriptionalRegulator		429	1	1
19-cI		690	1	1
20-Cro		273	1	1
21-HypoProt12		294	1	1
22-Fels-1ProphageLikeProt		369	1	1
23-Helicase		1659	1	1
24-DNAprimase		858	1	1
25-Fels-1ProphageProt		858	1	1
26-AntiterminationProtein_Q		831	1	1
27-HypoProt13		921	1	1
28-stx2fA		960	1	1
29-stx2fB		264	1	1
30-HypoProt14		204	1	1
31-HypoProt15		114	1	1
32-tRNAThr		73	1	1
33-tRNAGly		72	1	1
34-HypoProt16		117	1	1
35-ProteinS		216	1	1
36-PhageLysin		498	1	1
37-Endopeptidase		468	1	1
38-Endonuclease		351	1	1
39-PutativeProphageProtein		144	1	1
40-Terminase_SmallSubunit		483	1	1
41-Terminase_LargelSubunit		1758	1	1
42-HypoProt17		183	1	1
43-PhagePortalProtein		1242	1	1
44-GTA_ProheadProtease		651	1	1
45-PhageMajorCapsidProtein		1206	1	1
46-PutativeBacteriophageProtein		189	1	1
47-HypoProt18		306	1	1
48-HeadTailAdaptor		339	1	1
49-PhageProtein02		447	1	1
50-PhageProtein03		342	1	1
51-PhageTailFibers		705	1	1
52-PhageTailAssemblyChaperone		372	1	1
53-HypoProt19		279	1	1
54-TailLengthTapeMeasureProtein	Phage tail tape measure protein	3240	3	24	12 SNPs; 11 synonymous, 1 non-synonymous (1 AA change (A378T))
55-MinorTailProtein01		373	2	2
56-MinorTailProtein02	Phage minor tail protein L	699	19	22	2 SNPs; 1 synonymous, 1 non-synonymous (1 AA change (E124D))
57-PhageTailAssemblyProtein		744	1	1
58-PhageTailAssemblyProteinI		549	1	1
59-PhageTailFiberProtein01	Host specificity protein J	3483	1	17	118 SNPs; 62 synonymous, 56 non-synonymous (28 AA changes (V930I, A936E, Y960T, T962I, V974A, P979S, R982K, C993S, P1062A, V1063L, R1066K, G1068S, K1069R, H1070K, F1073Y, N1074G, W1082V, T1085V, R1089Q, R1092K, Q1095T, T1105A, Q1106P, G1107A, T1125K, G1132M, A1133V, T1158S))
60-AttachmentInvasionLocusProteinPrecursor	Ail/Lom family outer membrane beta-barrel protein	600	1	14	3 SNPs; 1 synonymous, 2 non-synonymous (2 AA changes (L4V, Y5C))
61-PhageProtein04		861	1	1
62-PhageTailFiberProtein02		279	1	1
63-PhageTailFiberProtein03		270	1	1
64-cdtIA		714	6	6
65-cdtIB		822	1	1
66-cdtIC		573	9	9
